# Supplementary material for: ALK-positive large B-cell lymphoma presenting in the nasal cavity with CLTC::ALK fusion: a case report of alectinib-integrated therapy followed by autologous hematopoietic stem cell transplantation
Source: Front Oncol. 2026 Jun 29;16:1876454. doi: 10.3389/fonc.2026.1876454 (PMC13357180; doi:10.3389/fonc.2026.1876454)
Supplement: Supplementary file 1 [file Table1.xlsx]

## Sheet: Sheet1
Supplementary Table S1. Published ALK+ LBCL Cases Incorporating ALK Inhibitors
Study / report	Source	Patient age / sex	Ann Arbor stage / IPI	ALK fusion partner	Lines of prior therapy before ALKi	ALK inhibitor used and dose	Concurrent chemotherapy / RT backbone	Best radiologic response	Transplant consolidation	Maintenance strategy	Follow-up duration	Outcome
Wass et al., 2014	Eur J Haematol; PMID 24330038	27 / F	Ann Arbor stage IV / IPI NR	ALK rearranged by FISH; fusion partner not identified	CHOP x6 + bone RT; salvage DHAP x2, HD-MTX/vindesine/etoposide x1, HD-ICE x2 with auto-HSCT; relapse 3 wk post-auto-HSCT	Crizotinib 250 mg BID	None with crizotinib	Brief clinical/biochemical response; LDH halved within 72 h and nodes improved by day 8; CT showed PD by day 21	Prior auto-HSCT before crizotinib; no post-ALKi consolidation	None	1 mo after crizotinib start	Death from progressive disease
Li et al., 2015	Int J Clin Exp Med; PMID 26221234	21 / M	Stage IIIA / IPI 3	CLTC::ALK	Splenectomy; CHOP x5 -> PR; ICE x5 -> PR; declined auto-HSCT; then rapid PD	Crizotinib 250 mg BID	GEMOX + dexamethasone	Transient symptom, CT, and LDH improvement; authors describe partial response; rapid PD followed	No	None	~2 mo after crizotinib-containing salvage	Death from massive progressive disease
Mehra et al., 2016	Histopathology; PMID 27238948	23 / F	Disseminated disease with marrow/circulating tumor cells / IPI NR	ALK rearranged by FISH; fusion partner NR	Initially treated as ALK+ ALCL: ALCL99 high-risk protocol x2 -> PD; brentuximab vedotin x2; GemOx x1	Crizotinib, dose NR; 2-wk trial	None with crizotinib	Transient LDH fall only; rapid PD	No	None	4 mo from diagnosis	Death from progressive disease
Lee et al., 2020	Biol Blood Marrow Transplant abstract; DOI 10.1016/j.bbmt.2019.12.467	26 / M	Stage not stated; CSF negative and marrow normal / IPI NR	RANBP2::ALK	CHOEP induction -> primary refractory disease	Brigatinib, dose NR	DHAP	Complete metabolic response	Yes, umbilical cord blood allo-HSCT after CMR	Brigatinib post-transplant	>1 yr post-transplant	Ongoing CR
Zhang et al., 2021	World J Clin Cases; PMID 34141790	12 / M	St Jude stage IV / IPI not applicable or NR	CLTC::ALK; PGS1::CLTC also reported	Modified LMB89 Group C -> CR1; auto-HSCT; relapse 3 mo later	Alectinib 150 mg Q12H	COP re-induction, reduced-dose ICE with intrathecal therapy, then low-dose etoposide/cytarabine	CR2; CLTC::ALK molecular monitoring turned negative	Yes, allo-HSCT after CR2	Post-allo maintenance not reported	16 mo post-allo-HSCT	Ongoing CR2
Soumerai et al., 2022 (4-patient aggregate)	Blood; PMID 35802834	Ages 25-50; sex not provided in supplied main text	NR / IPI NR	Patient-level fusion data not fully extractable from supplied main text; CLTC::ALK documented in the PDX/original tumor described	Multiple prior therapies; 3/3 with evaluable prior crizotinib exposure were crizotinib-refractory; prior regimens included CHOP, EPOCH, DHAP, ICE, lenalidomide, bendamustine, GemOx, and elotuzumab	Alectinib 600 mg BID (n=4); lorlatinib 100 mg QD in 1 patient after PD on alectinib	Mostly ALKi-based/off-label treatment; 1 patient received daratumumab/hyaluronidase with alectinib before allo-HSCT	All 4 responded to alectinib: 3 CR and 1 PR; 1 later achieved PET-CT-confirmed CR with lorlatinib after alectinib PD	Yes, myeloablative allo-HSCT (MUD) in 2 responders	Continued alectinib in responders; lorlatinib after alectinib PD in 1	Ongoing CR at 22.3 mo and 7.2 mo in the two transplanted patients	At least 2 ongoing CR; 2 developed PD; 1 PD salvaged to CR with lorlatinib
Takiar & Phillips, 2023, case 1	Blood Adv; PMID 36812691	23 / M	Localized head/neck disease; marrow negative; Ann Arbor stage not explicitly stated / IPI NR	NR	CHOP x3 with residual Deauville 4 disease	Crizotinib 250 mg BID	Localized radiation therapy to left cervical LN; no concurrent systemic chemotherapy	Near-CR at 3 mo, then ongoing CR on surveillance CT	No	Continuous crizotinib	>=6 yr	Ongoing CR
Takiar & Phillips, 2023, case 2	Blood Adv; PMID 36812691	46 / M	Stage II bulky / IPI NR	CLTC::ALK at relapse; ATM copy-number loss	CHOP x1 -> clinical progression; left-neck RT; crizotinib -> transient PR then PD	Crizotinib 250 mg BID; alectinib 600 mg BID; lorlatinib 100 mg QD	Focal radiotherapy with alectinib and later lorlatinib; no concurrent systemic chemotherapy	PR after crizotinib/radiation; PR on alectinib for 6 mo; CMR on lorlatinib	No	Continuous lorlatinib at report	1.8 yr since diagnosis; on lorlatinib at least 6 mo	Ongoing CMR at report
Fu et al., 2023	Am J Surg Pathol; PMID 37326123	29 / M	Stage NR / IPI NR	PABPC1::ALK; NRAS p.G12S	Before first ALKi: CHOP -> PR, DHAP x2; after crizotinib: ICE and polatuzumab before alectinib	Crizotinib, dose NR; later alectinib, dose NR	Crizotinib targeted therapy; radiation therapy is referenced in discussion; later alectinib backbone not specified	Relatively stable disease for 4 mo on crizotinib; later PD; mixed response to polatuzumab; PD on alectinib	No	None reported	Exact follow-up NR	Death after progressive disease
Xia et al., 2023	Cancer Biol Ther; PMID 37906510; DOI 10.1080/15384047.2023.2271212	15 / M	Stage II, Group A / IPI NR	CDK14::ALK and CLTC::ALK; MFHAS1 and MTOR alterations initially; MFHAS1 increased after crizotinib resistance	No therapy before first ALKi; crizotinib was integrated frontline; after crizotinib PD, DHAP was given before alectinib	Crizotinib 250 mg BID; later alectinib 600 mg BID	CDOP + crizotinib, CHOPE + crizotinib, then crizotinib monotherapy; after PD, Hyper-CVAD x1 + alectinib followed by alectinib monotherapy	PR after crizotinib+chemo; PD after ~5.5 mo; PR/stable disease on alectinib with 81% SPD decrease at 5 mo	No	Alectinib monotherapy	Abstract reports 21 mo of alectinib monotherapy; text reports stable condition during 28 mo of maintaining treatment	Stable PR/ongoing disease control
Wirk et al., 2023	JCO Precis Oncol; PMID 36809056	29 / M	Ann Arbor stage IV / IPI 3	ALK rearranged; fusion partner NR; acquired ALK I1171N mutation after alectinib resistance	For ALK+ LBCL: EPOCH + bortezomib -> no response; methotrexate/cytarabine (Hyper-CVAD part B) -> no response	Alectinib, dose NR; lorlatinib, dose NR	DHAP with alectinib pre-allo; no systemic chemotherapy with post-allo lorlatinib	CMR/CR with DHAP + alectinib pre-allo; post-allo relapse was alectinib-refractory; CMR after lorlatinib	Yes, MUD allo-HSCT after pre-transplant CR	Ongoing lorlatinib after post-allo relapse	20 mo since transplant	Ongoing CR on lorlatinib
Liu et al., 2024	Front Hematol; DOI 10.3389/frhem.2024.1334577	32 / M	Stage III / IPI NR	ALK rearranged by FISH; fusion partner NR	VRD + cyclophosphamide cycle 1 before ALKi addition	Lorlatinib 100 mg QD from cycle 2	VRD + cyclophosphamide	CR after 4 cycles by PET-CT; Deauville 1 after 6 cycles	No; HSCT declined	Lorlatinib maintenance	>6 mo after chemotherapy; PFS >10 mo from ALKi initiation	Ongoing CR
Wang et al., 2024	Front Oncol; PMID 39906668	53 / M	Stage IV / IPI NR	CLTC::ALK	None before ALKi; ALKi used frontline	Alectinib 600 mg BID	Article-labeled alectinib + VRCD regimen; regimen details list bortezomib, lenalidomide, cyclophosphamide, and dexamethasone; BV added in cycle 4	CR after 2 cycles by PET-CT; CR confirmed after 4 cycles by PET-CT + marrow	Yes, auto-HSCT with BEAM conditioning	Alectinib + lenalidomide	Exact follow-up NR; sustained remission at report after July 2024 auto-HSCT	Sustained remission at report
Atallah-Yunes et al., 2025 (39-patient cohort context)	Am J Hematol; PMID 40899786	Overall cohort median 53 yr (range 24-82); 35/39 male; ALKi-specific age/sex NR	Overall cohort: stage III/IV 74%; IPI 0-1 33%, 2-3 54%, 4-5 13%; ALKi-specific stage/IPI NR	Overall cohort: FISH ALK rearrangement in 10; NGS in 4 showed CLTC::ALK in 3 and NPM1::ALK in 1; ALKi-specific fusion NR	12/39 received ALKi in varied settings, including 1 first-line crizotinib and use in relapse/bridge/maintenance settings	Crizotinib n=8; alectinib n=4; lorlatinib after alectinib PD in 1 patient; doses NR	One crizotinib + pembrolizumab bridge to allo-SCT; other combinations not fully extractable from main text	Crizotinib: 5/8 PD, 2/8 CR (one with pembrolizumab, one <1 mo), 1/8 SD then stopped for neutropenia. Alectinib: 3 evaluable responses (CR, PR->allo CR, PR->lorlatinib PR), 1 NE	Overall allo-SCT n=5; two ALKi-bridged patients alive/remission at 4.2 and 4.4 yr post-allo	Alectinib maintenance from day +60 post-allo for 2 yr in one patient; other maintenance not fully extractable	Overall median follow-up 5.4 yr; ALKi-specific durations are summarized in Figure 4 but not fully extractable from text	Median EFS 0.6 yr, median OS 1.5 yr; 5-yr EFS 17%, 5-yr OS 42%; alectinib responses more durable than crizotinib
Dananjaya et al., 2026	Cureus; PMID 41798535	13 / M	Murphy/St Jude stage IV / IPI not applicable or NR	Fusion partner NR	CHOP cycle 1 before alectinib addition	Alectinib from cycle 2; dose NR	CHOP	PR after 4 cycles; authors use the phrase partial complete response with residual lymphadenopathy	No	Continued alectinib	>1 yr	Sustained PR
Present case	Current manuscript	39 / M	Ann Arbor stage IVB / IPI 3	CLTC exon 31::ALK exon 20	CVAD x1 -> progression; CVAD-E x1 -> persistent disease before alectinib	Alectinib 600 mg BID from cycle 3	CVAD/CVAD-E, then Hyper-CVAD Part A/B consolidation with continuous alectinib; BEAM before auto-HSCT	CMR after cycle 4 (Deauville 3); marrow negative	Yes, auto-HSCT with BEAM conditioning	Alectinib 600 mg BID resumed as post-HSCT maintenance	10 mo from diagnosis; 4 mo post-HSCT at latest manuscript follow-up	Ongoing CR
NR = not reported or not retrievable from supplied source.
